# Supplementary material for: Statistical modeling of STR capillary electrophoresis signal
Source: BMC Bioinformatics. 2019 Dec 2;20(Suppl 16):584. doi: 10.1186/s12859-019-3074-0 (PMC6886162; doi:10.1186/s12859-019-3074-0)
Supplement: Supplementary file 1 — Additional file 1 Provides the optimum locus parameters values for four peak model components and 6 datasets. [file 12859_2019_3074_MOESM1_ESM.xlsx]

## Sheet: Sheet1
Parameters		a						b						c						d
Peak Component	Marker	GF			IP			GF			IP			GF			IP			GF			IP
		5 s.	15 s.	25 s.	5 s.	10 s.	20 s.	5 s.	15 s.	25 s.	5 s.	10 s.	20 s.	5 s.	15 s.	25 s.	5 s.	10 s.	20 s.	5 s.	15 s.	25 s.	5 s.	10 s.	20 s.
True (Allelic) Peak	AMEL	0.492157	0.495614	0.495893	0.492279	0.494773	0.495365	7.15768	11.1706	18.2671	3.25168	3.94379	5.81429	0.0673437	0.0708771	0.0716723	0.0562017	0.0602218	0.0671752	16.587	44.5873	77.1071	8.81861	14.9812	26.1351
	CSF1PO	0.465225	0.467948	0.462161	0.465809	0.465235	0.464941	8.18642	20.7903	39.9456	1.47187	2.72713	5.70123	0.125508	0.132135	0.133769	0.0837696	0.0890041	0.0940705	16.3018	46.3114	77.3914	4.31782	7.84535	14.0601
	D10S1248	0.462114	0.461445	0.46168				4.51417	7.00587	11.6959				0.0593245	0.0628426	0.0653024				15.1067	39.0425	64.0273
	D12S391	0.329559	0.326274	0.324989				10.8977	29.0903	51.1351				0.0940795	0.0961441	0.0948259				20.5871	57.4083	103.715
	D13S317	0.49479	0.499973	0.494339	0.478762	0.481342	0.477501	8.87482	27.5046	63.2906	5.46945	11.2751	25.9235	0.155871	0.156209	0.151245	0.129917	0.123572	0.132367	23.472	71.9908	134.646	13.3657	29.0821	55.3869
	D16S539	0.417308	0.419105	0.417716	0.475915	0.476678	0.471597	6.1058	13.0483	24.4849	7.50012	15.4941	35.0157	0.112677	0.109463	0.107928	0.107729	0.107137	0.117673	15.1797	46.492	85.0391	17.8978	35.1063	65.6808
	D18S51	0.454972	0.455995	0.457346	0.448248	0.446674	0.447277	-6.02907	-1.41375	2.90207	-4.16382	-2.85351	-1.19869	0.0681399	0.0825367	0.0868599	0.0588762	0.0673792	0.0847366	12.2707	22.4117	35.8127	7.32243	10.2176	13.7069
	D19S433	0.467469	0.467572	0.467251	0.463142	0.461096	0.46091	5.78924	24.4121	46.2467	-1.67049	-1.22798	-1.17162	0.11626	0.115161	0.115541	0.0479853	0.0517598	0.059775	14.2623	47.408	84.672	9.84199	16.0062	26.6468
	D1S1656	0.414038	0.411289	0.410263				8.45442	21.934	41.2012				0.115129	0.113875	0.115486				22.4137	68.8462	117.62
	D21S11	0.365627	0.365967	0.366682	0.392083	0.390678	0.38443	22.2247	59.0498	111.752	8.55738	17.1102	33.5503	0.092044	0.0945545	0.0961562	0.108664	0.107466	0.111992	46.8238	126.378	230.45	14.8132	29.6901	55.6894
	D22S1045	0.464018	0.45852	0.458519				2.55547	7.06504	11.7887				0.0616477	0.0642411	0.0666448				12.0388	31.5164	50.7419
	D2S1338	0.453251	0.455988	0.456766	0.45279	0.455174	0.455112	3.73922	11.2425	19.1142	0.860445	2.18492	4.92762	0.086711	0.0958587	0.0969681	0.0775634	0.0815908	0.0938852	12.246	28.4681	48.7759	6.22309	10.8037	16.7565
	D2S441	0.47897	0.473037	0.472653				0.83619	5.88447	8.96359				0.0499527	0.0514761	0.051497				11.9928	34.0157	59.6791
	D3S1358	0.460117	0.458444	0.458484	0.461046	0.457747	0.457256	1.47816	5.01654	8.91983	0.779914	0.834855	2.86435	0.0491511	0.0486639	0.051151	0.0501068	0.04884	0.0520464	15.535	45.1758	74.6736	11.9048	23.3308	43.397
	D5S818	0.458564	0.453185	0.452993	0.449505	0.45524	0.45507	4.70711	15.6061	32.4766	1.82436	3.45825	8.94172	0.0976893	0.102325	0.0999051	0.10105	0.0980916	0.108976	24.8466	65.0923	118.411	10.6722	21.9708	40.7392
	D7S820	0.405438	0.407883	0.401177	0.316455	0.316203	0.313139	4.7828	21.6008	41.7272	4.46508	7.73486	16.124	0.130418	0.129635	0.136437	0.101977	0.10538	0.108606	18.748	60.6096	101.44	8.01504	14.9202	29.6237
	D8S1179	0.440646	0.439966	0.44384	0.463264	0.463327	0.463009	17.5297	38.5059	76.275	1.10167	1.34875	2.50992	0.106408	0.104219	0.109143	0.0645594	0.0649652	0.06909	27.9545	82.2998	147.29	7.62222	14.6548	26.9993
	FGA	0.460146	0.455507	0.45435	0.450844	0.448468	0.449153	-6.61938	-3.61893	2.14647	-8	-8.50334	-8.6196	0.0706897	0.0750598	0.0775062	0.0610286	0.0653417	0.0752776	7.10187	18.734	31.0304	7.07553	10.0533	15.5891
	SE33	0.439534	0.438515	0.438971				-8.42856	-1.57337	4.20623				0.0726499	0.0871729	0.0897346				11.4679	21.0495	34.2477
	TH01	0.516932	0.508827	0.512444	0.538974	0.537575	0.540875	7.02497	33.4907	65.4595	6.60707	13.6514	32.7556	0.148244	0.145038	0.146596	0.103544	0.103969	0.113704	19.8669	64.6417	117.802	20.8012	40.3862	74.9473
	TPOX	0.479909	0.482665	0.483001	0.499509	0.493266	0.481043	2.21127	4.47648	8.31836	2.23854	6.65731	18.0593	0.0696519	0.0786637	0.0803743	0.117213	0.121324	0.127428	7.09202	16.5354	26.7146	12.9098	23.7659	43.4552
	vWA	0.337645	0.340019	0.338218	0.487439	0.495958	0.488392	7.99377	18.9015	35.5907	4.51828	10.3372	23.7003	0.0884486	0.0908793	0.0896312	0.153626	0.156808	0.16186	16.3706	46.4817	83.2674	11.6077	23.8725	48.8459
Reverse Stutter	CSF1PO	0.0393833	0.0417576	0.0415896	0.0367084	0.0388033	0.0393258	5.86245	6.23894	5.98927	3.05727	3.24886	3.78523	0.0118144	0.0120106	0.0126505	0.0109844	0.0112575	0.0120073	1.68023	2.91811	4.18155	1.35551	1.79678	3.20917
	D10S1248	0.0614404	0.064209	0.0645062				9.94099	8.55299	9.03394				0.0133018	0.0141212	0.0147437				4.18908	7.12533	6.98545
	D12S391	0.0684117	0.0712036	0.0715761				9.39213	9.16085	9.61712				0.0214	0.0241469	0.0252763				3.01901	3.60756	4.65657
	D13S317	0.0340478	0.0321215	0.03289	0.0367055	0.0344354	0.0351903	8.48279	9.08804	9.31433	4.36771	4.94485	5.66504	0.0119894	0.0128878	0.0137174	0.0122726	0.0125123	0.0122044	2.5442	4.6569	6.56088	1.8149	3.30134	5.95634
	D16S539	0.0414824	0.0427702	0.0433511	0.044221	0.0459321	0.0469161	6.54545	6.75955	7.45534	4.4195	4.77486	5.08507	0.0123554	0.0127141	0.0131439	0.0129495	0.0137959	0.0145743	2.03514	3.17097	4.59936	1.95868	2.91075	3.7628
	D18S51	0.0603589	0.062421	0.0640366	0.0635133	0.0671918	0.0680304	11.735	11.413	11.3222	6.93723	7.12674	7.50729	0.0204079	0.0239722	0.0256681	0.0190496	0.020838	0.021018	4.24075	4.56745	5.04591	2.71445	3.62975	5.80305
	D19S433	0.0477275	0.0533353	0.0543243	0.0567471	0.0595091	0.0614852	5.36274	5.06978	4.99499	6.60339	6.66443	7.09774	0.0117831	0.0155321	0.0164856	0.0116156	0.0132424	0.0146666	2.18331	3.3791	4.51638	2.58033	3.30636	4.29859
	D1S1656	0.0627798	0.0645852	0.0654082				8.85874	8.34534	8.65647				0.0129524	0.0141807	0.0145934				3.11841	4.58171	6.9899
	D21S11	0.0608907	0.0624394	0.0639538	0.0621421	0.0641299	0.0654558	10.8764	10.6808	10.5092	2.74535	2.74456	3.1345	0.0107841	0.0115175	0.0118358	0.0126264	0.012697	0.0138857	4.47025	7.27903	10.5688	1.21721	1.84316	2.47661
	D22S1045	0.0520383	0.0515217	0.0522885				9.53442	10.6706	11.2988				0.0275301	0.0274046	0.0273962				2.52914	4.14176	6.45545
	D2S1338	0.0638043	0.0678187	0.0686836	0.0687573	0.0703954	0.0714096	10.1704	9.55345	10.2421	4.22012	4.37978	4.63781	0.0150937	0.015804	0.0161641	0.0148336	0.0169077	0.0177673	4.02485	8.01026	12.0196	1.89716	2.16742	3.05124
	D2S441	0.0406605	0.0419112	0.0434535				5.9475	5.71176	6.11151				0.00933414	0.0111298	0.0110618				3.90518	4.79262	7.28381
	D3S1358	0.0685264	0.0703307	0.0704601	0.0731407	0.0721156	0.0729604	5.25208	4.61919	4.85264	3.74397	4.34912	4.76555	0.0100231	0.0106622	0.0113408	0.0102884	0.0104055	0.0103704	2.90294	5.42238	7.7854	2.11656	4.19488	7.00979
	D5S818	0.0419759	0.0452378	0.0454627	0.0431006	0.0445906	0.0448604	8.91685	8.09193	7.96296	6.32921	6.78818	6.83379	0.0110056	0.0127104	0.0134128	0.00848596	0.0105911	0.0115188	2.62379	3.49228	4.43589	1.82188	2.17005	2.68244
	D7S820	0.033601	0.0347532	0.035297	0.0322801	0.0339924	0.0353839	9.19023	9.47751	8.89238	3.30061	3.5534	3.7923	0.0110778	0.011854	0.0119156	0.0112155	0.0123356	0.0133734	3.14466	6.16489	9.01214	1.23068	1.5973	1.98804
	D8S1179	0.049552	0.0516864	0.0520475	0.054299	0.0553906	0.0566917	11.072	11.1407	11.854	2.81832	2.94096	3.51793	0.0107166	0.0108888	0.011314	0.0109865	0.0108131	0.0113878	4.15754	7.43578	10.3294	1.63572	2.417	4.00371
	FGA	0.0597853	0.0620666	0.0636509	0.0615025	0.0605295	0.0616806	4.75591	4.5589	4.0477	6.50618	6.38174	6.75488	0.0130066	0.0133295	0.0134695	0.0147748	0.0152535	0.0158585	1.88766	3.91868	5.98706	1.72565	2.15516	3.01705
	SE33	0.0756999	0.0802911	0.081332				8.32296	7.2434	6.7661				0.0169556	0.0179212	0.018417				3.79613	7.01164	9.68096
	TH01	0.0159784	0.0171079	0.0174614	0.0156769	0.0166721	0.0169058	5.94275	5.92069	6.20533	4.92016	5.61081	6.29112	0.00668202	0.00672276	0.0068608	0.00698951	0.00644011	0.00616516	2.65213	4.96731	6.84984	2.52983	4.11844	6.68341
	TPOX	0.0189328	0.0190234	0.0196167	0.0207318	0.0212177	0.0224795	6.44783	7.23635	7.58418	6.7379	7.29824	7.47492	0.00677138	0.00851342	0.00902235	0.00755654	0.00879475	0.00919855	2.26056	2.66766	3.30698	2.10778	2.12968	3.18258
	vWA	0.051473	0.0525909	0.0532184	0.0514704	0.0539502	0.0547388	6.11455	5.98329	6.17418	6.9699	7.24151	8.00529	0.0122218	0.0141646	0.014537	0.0157388	0.0158405	0.0168124	2.27992	3.65916	5.47105	1.79644	2.70595	3.66505
Forward Stutter	CSF1PO	0.00613347	0.00461126	0.00467182	0.00551883	0.00540218	0.00414584	6.37763	6.90508	7.26254	3.31711	3.4013	4.71313	0.00535053	0.00445178	0.00392617	0.00552968	0.00570109	0.00451985	2.26259	4.11916	6.19775	1.65489	2.18958	4.18645
	D10S1248	0.00507603	0.00492807	0.0043459				11.2294	12.1541	14.3804				0.00263416	0.00372877	0.00236258				3.8946	7.91765	16.8958
	D12S391	0.00538857	0.0046661	0.00313276				10.2822	11.3862	14.6472				0.00626548	0.00488034	0.0028839				3.86293	9.05304	16.4946
	D13S317	0.00587562	0.00794988	0.00727478	0.00216866	0.00341771	0.0041293	9.3864	8.53327	9.5515	5.00176	5.51467	6.21	0.00866285	0.0101034	0.0104753	0.00142881	0.00220195	0.00322549	2.23768	3.28464	3.88236	2.1887	3.02975	4.25547
	D16S539	0.00462022	0.0050974	0.00498707	0.00349423	0.00441777	0.00491174	6.5292	7.16918	7.32752	5.04244	5.14225	5.90214	0.00318456	0.00282878	0.00304037	0.00251107	0.00240522	0.00261266	2.44837	2.46798	2.97036	2.07169	2.68601	4.06224
	D18S51	0.00651053	0.00566012	0.00571228	0.00429704	0.00599822	0.00642989	11.4963	12.4712	12.6995	6.90384	7.03927	7.87322	0.00375793	0.0052436	0.0062871	0.00412205	0.00694935	0.00807965	4.13591	5.51027	5.47446	2.32954	2.80896	3.93357
	D19S433	0.0032671	0.00641027	0.00627768	0.00045963	0.00628167	0.00479176	5.49645	5.35128	5.58111	7.43684	7.40397	9.022	0.0056761	0.00800267	0.00824448	0.00213551	0.00994621	0.00622725	1.89508	1.90384	2.72432	2.56829	3.16343	5.63655
	D1S1656	0.00614098	0.00635433	0.00665322				10.5158	10.9718	11.5579				0.00350731	0.00227726	0.00374396				3.77633	10.7174	6.4713
	D21S11	0.00416345	0.00580825	0.00583839	0.00524063	0.00630243	0.00679549	12.5403	13.7242	15.0096	3.36154	3.78607	4.23826	0.0010578	0.00258922	0.00230609	0.00183419	0.00315827	0.00362813	4.73644	6.87213	11.7241	1.8262	2.49504	3.84035
	D22S1045	0.02827	0.025202	0.0244327				8.80266	9.91862	10.8143				0.00894007	0.0140264	0.0144493				2.67273	2.94825	4.01062
	D2S1338	0.00470732	0.00500745	0.00529129	0.00251915	0.00355146	0.00348292	10.4522	11.5874	12.1782	4.75587	5.21405	6.24792	0.00723957	0.00574853	0.00600111	0.00250286	0.00330187	0.00460307	3.36324	10.5159	14.8143	2.04267	2.98908	4.17935
	D2S441	0.00443924	0.00616979	0.00620556				6.93394	6.89805	7.51435				0.001635	0.00169306	0.00189038				3.68809	5.94727	8.22164
	D3S1358	0.00520404	0.00521291	0.00503498	0.0052122	0.00570536	0.00513728	7.24017	8.06891	9.3059	4.71748	4.71895	6.38364	0.00266832	0.00258575	0.00239686	0.00147961	0.00226207	0.00248169	2.8311	5.96594	9.35877	2.34069	3.10656	4.99054
	D5S818	0.00882733	0.00762173	0.00773887	0.00691085	0.00656048	0.00717815	8.73991	10.293	10.8441	6.96422	7.55992	7.85207	0.00704634	0.005026	0.00481376	0.00259382	0.00240388	0.00311966	2.26614	5.37522	9.62556	1.96252	2.35721	2.77247
	D7S820	0.00259904	0.00358679	0.00358683	0.00250498	0.00267436	0.00281184	9.60739	9.82411	10.4364	3.45205	3.64855	4.5367	0.00224647	0.00176223	0.00305294	0.00270304	0.00248321	0.0024609	3.01566	6.56817	7.63753	1.37136	1.66938	3.01815
	D8S1179	0.00540544	0.00579667	0.00561309	0.00514879	0.00511528	0.0052607	12.1798	13.0247	14.3976	3.6293	4.14533	5.21495	0.00323865	0.00444814	0.00441405	0.00273722	0.00270783	0.0027044	4.52647	7.72637	9.98263	1.91512	2.59471	4.6406
	FGA	0.00995035	0.0050345	0.00488938	0.0073177	0.00759847	0.00661152	5.45008	8.45871	9.43007	6.77011	7.09052	7.77127	0.0137869	0.00359774	0.00321082	0.00567665	0.00655307	0.00766884	2.07174	9.57232	15.3353	1.99272	2.3024	2.86218
	SE33	0.0141528	0.00960003	0.00789299				8.70647	10.7895	12.4178				0.01719	0.0127554	0.0101236				2.71812	7.88856	13.9707
	TH01	2.1e-10	0.00146225	0.00155973	0.000283331	2.9e-09	0.000289617	5.8284	5.90856	6.15237	5.45738	6.05074	7.16601	0.00334078	0.00540236	0.00657481	0.000794973	3.15e-08	4.03e-11	2.12164	2.04339	2.27158	2.57861	3.23788	5.85528
	TPOX	0.000444269	0.00161428	0.00159475	0.0029246	0.00482501	0.00517607	6.50198	7.63592	7.26256	6.60544	7.23791	7.51216	0.000594457	0.000122987	0.00105545	0.001766	0.0042604	0.0046185	2.12066	7.1567	2.97165	2.33822	2.75201	3.16494
	vWA	0.00495103	0.00664955	0.00513351	0.00232383	0.0110823	0.00865874	7.2447	6.80586	8.51559	7.41234	7.83311	9.32069	0.00544923	0.00864631	0.00482204	0.00567245	0.014195	0.0103219	2.89	2.89607	8.69519	2.12753	2.81319	6.29272
Noise	AMEL	0.000581257	4.56e-05	0.0001294	1.53e-08	0.000444622	0.000730669	11.5428	12.7733	11.539	6.45161	6.87077	6.58834	5.9e-05	7.29e-11	6.82e-10	5.78e-08	8.14e-11	0.000498735	3.8735	3.52194	3.22298	1.77505	2.27543	2.44813
	CSF1PO	0.000157104	0.0021227	0.00190865	1.89e-11	0.000942264	0.00102805	6.7152	6.60023	6.76958	3.21632	3.3993	4.05312	1.19e-05	0.00289006	0.00270824	1.76e-05	0.00223047	0.0024338	2.52536	2.21124	2.33119	1.30351	1.26213	1.95002
	D10S1248	0.000380957	0.000901758	0.00101327				11.264	11.2253	11.4409				0.000108979	0.000782581	0.000853368				3.90026	4.10682	5.44678
	D12S391	0.000438835	0.000732118	0.000837196				10.1238	10.2317	10.7862				0.000250289	0.000705396	0.000756307				3.27472	3.4877	4.40006
	D13S317	0.000327967	0.000864884	0.000967404	0.00016933	0.000412082	0.000642168	9.15868	9.04734	9.1815	4.72974	5.01957	5.53902	0.000357586	0.00148973	0.00249452	0.000325157	0.000370381	0.000608355	2.94416	4.59884	3.85251	1.86753	2.47632	3.0291
	D16S539	0.000202297	0.000977399	0.000861786	7.96e-05	0.000443073	0.000533043	6.85073	6.73608	7.30754	4.60151	4.89424	5.69529	0.00020351	0.00154899	0.00140462	9.83e-05	0.000291685	0.000229196	2.50256	2.30781	2.84975	1.95875	2.44227	3.50137
	D18S51	0.000357459	0.000660578	0.000762374	0.000212885	0.00141515	0.00128295	11.9537	12.0699	12.1786	6.93041	6.91997	7.50084	0.000261228	0.000667119	0.000953699	0.00023721	0.00255118	0.00217405	4.1133	5.30716	4.95762	2.2402	2.0277	2.83996
	D19S433	0.000166629	0.0024021	0.00240203	8.01e-11	0.00141719	0.00146742	5.77802	5.4351	5.56395	7.28007	7.31096	8.38318	2.52e-09	0.00301145	0.00360858	5.19e-05	0.00183496	0.00174143	2.25869	2.82999	2.56122	2.35247	2.25453	3.3075
	D1S1656	0.000762307	0.000999683	0.00105504				10.215	10.0688	10.585				0.000758202	0.00114686	0.00126099				3.20682	3.85971	4.50889
	D21S11	0.000156935	0.00087077	0.000941751	0.000128953	0.00110284	0.00117279	12.3965	12.1596	12.4458	3.39467	3.68327	4.39513	7.08e-05	0.00128128	0.00143604	0.000168068	0.00172964	0.00177924	4.2695	4.26709	4.56747	1.38027	1.807	2.36919
	D22S1045	0.000709489	0.00110253	0.00102786				9.99479	9.60028	10.4334				0.000676006	0.000926825	0.000711033				3.1855	3.92557	7.00654
	D2S1338	0.00035483	0.00055699	0.000713109	0.000203401	0.000600759	0.000691771	10.0378	10.2902	10.6249	4.73132	4.86939	5.54217	0.000264556	0.000486042	0.000720275	0.000220789	0.000523296	0.000770028	3.24809	4.31405	3.96724	1.99001	2.18185	2.98483
	D2S441	0.000515837	0.00123643	0.00128887				6.67794	6.65432	7.36912				0.00131702	0.00125283	0.00101569				3.05739	4.70817	8.10093
	D3S1358	0.000461839	0.00119677	0.00128155	0.000221257	0.000974146	0.000839915	7.14741	7.03558	7.22302	4.93051	6.12604	8.64663	0.000382817	0.00103654	0.000856751	0.00034624	0.00081893	0.00059621	2.56957	2.57343	6.07077	2.03508	3.84605	8.00815
	D5S818	0.000182375	0.00115898	0.00122149	0.000352682	0.000855201	0.00112427	9.57608	9.47765	9.61871	7.14969	7.22061	7.58492	0.000387019	0.000959888	0.00104001	0.000349864	0.000877101	0.000908855	3.39531	3.85314	4.10738	2.12171	2.04396	2.56811
	D7S820	0.000102535	0.000403414	0.000551373	5.93e-12	3.79e-09	3.63e-11	9.23163	9.29221	9.54564	3.29049	3.55713	4.29042	1.25e-10	0.000620749	0.00115691	9.24e-12	2.59e-05	8.12e-12	3.31496	4.32635	3.44806	1.35366	1.5197	2.27453
	D8S1179	0.000492444	0.000823092	0.000917858	0.000293763	0.000466249	0.000543555	12.6448	12.9276	14.0161	3.51203	4.87502	6.59973	0.000341973	0.000558053	0.000824413	0.000432881	0.000343294	0.000250056	4.50397	8.28873	9.27309	1.4679	3.58112	6.42918
	FGA	0.000198318	0.00148108	0.00154806	0.000186755	0.00162432	0.00168439	5.46871	5.38276	5.55673	6.81557	6.96421	7.72543	0.000132049	0.00232658	0.00246794	0.000168565	0.00236942	0.00237177	2.06397	2.19091	1.88029	2.10342	2.18669	2.75889
	SE33	0.00244128	0.00315686	0.00314194				8.79394	8.69802	8.88633				0.00352122	0.00419698	0.00603868				2.39757	2.4996	3.04935
	TH01	0.000168375	0.000539784	0.000688845	8.75e-12	0.000502694	0.000579521	5.7238	5.5973	5.71241	4.96675	5.47667	6.3767	7.96e-05	0.000944277	0.00096063	0.000115404	0.000794937	0.000720766	2.0758	2.47315	2.3169	2.32184	3.05631	4.32982
	TPOX	2.04e-06	0.000224697	0.000210794	3.68e-10	0.00118371	0.00130021	6.71672	6.72786	7.3265	6.9388	7.00379	7.37856	5.27e-05	0.000336241	0.000385917	8.11e-11	0.00180355	0.00159649	2.43682	2.51994	3.33126	2.31143	1.96096	2.26587
	vWA	0.000326383	0.000652223	0.000722288	0.000200047	0.00071417	0.000843319	6.75932	6.54389	6.71108	7.0474	7.39459	8.05517	0.000320795	0.000751634	0.000747403	0.000160734	0.00137614	0.00132052	2.38326	2.30969	2.79371	2.30453	2.36127	3.0323
