# Supplementary material for: Statistical modeling of STR capillary electrophoresis signal
Source: BMC Bioinformatics. 2019 Dec 2;20(Suppl 16):584. doi: 10.1186/s12859-019-3074-0 (PMC6886162; doi:10.1186/s12859-019-3074-0)
Supplement: Supplementary file 2 — Additional file 2 Provides the optimum locus parameters values for four drop-out model components and 6 datasets. [file 12859_2019_3074_MOESM2_ESM.xlsx]

## Sheet: Sheet1
Parameters		a						b
Peak Component	Marker	GF			IP			GF			IP
		5 s.	15 s.	25 s.	5 s.	10 s.	20 s.	5 s.	15 s.	25 s.	5 s.	10 s.	20 s.
True (Allelic) Peak	AMEL	0.83353	0.717723	0.61521	0.998523	0.837739	0.726393	0.0197108	0.0089628	0.00484635	0.0476552	0.0300734	0.0174194
	CSF1PO	0.915886	0.7653	0.660877	1	0.987164	0.908356	0.0199156	0.0101926	0.00574912	0.0514121	0.0355644	0.0176882
	D10S1248	1	0.932815	0.7116				0.0199025	0.0110175	0.00578368
	D12S391	0.973468	0.646231	0.533854				0.011183	0.00458784	0.00277882
	D13S317	0.80385	0.704587	0.636542	0.730222	0.618313	0.564399	0.0106253	0.00538493	0.0034093	0.0234288	0.0128303	0.00685478
	D16S539	0.795334	0.664229	0.626602	0.735938	0.626427	0.574269	0.0142307	0.00732279	0.00466553	0.0228408	0.0136542	0.00720613
	D18S51	1	0.999999	1	0.999999	1	1	0.010488	0.0081448	0.00626779	0.0193225	0.0171869	0.0126284
	D19S433	0.687216	0.416732	0.398533	1	1	1	0.0198072	0.00787458	0.00473008	0.0295507	0.0222989	0.0152571
	D1S1656	0.874445	0.564217	0.512809				0.012127	0.00526132	0.00303637
	D21S11	0.862865	0.608328	0.514283	0.625125	0.620197	0.515178	0.00899647	0.00444955	0.00269106	0.0272507	0.0157802	0.00729999
	D22S1045	1	1	0.84943				0.0222705	0.0139268	0.00811627
	D2S1338	1	1	0.996731	1	1	0.982502	0.0147996	0.00840476	0.00560043	0.0352498	0.025037	0.0139514
	D2S441	1	0.96807	0.951501				0.0335825	0.015245	0.00926348
	D3S1358	1	0.953982	0.891663	1	1	0.872892	0.0248161	0.012909	0.00751954	0.0372178	0.0223944	0.0107539
	D5S818	0.79112	0.531865	0.486693	0.944644	0.683754	0.718645	0.0122398	0.00572776	0.00303859	0.0225293	0.0139201	0.00982594
	D7S820	0.904946	0.724986	0.658386	0.694186	0.608169	0.591109	0.00742535	0.00358642	0.00203953	0.0192242	0.0115268	0.00565241
	D8S1179	0.805626	0.563145	0.535708	1	0.949219	0.992395	0.00995119	0.0047093	0.00298511	0.0477544	0.0294181	0.0162331
	FGA	1	1	1	1	1	1	0.0192668	0.0127636	0.00855363	0.0194176	0.0158708	0.0117145
	SE33	1	1	1				0.010222	0.00742326	0.00542188
	TH01	0.783938	0.600835	0.467333	0.590546	0.554477	0.487608	0.0186297	0.00813162	0.00443663	0.0211378	0.0121042	0.00613162
	TPOX	1	1	1	0.949677	0.839949	0.649904	0.0264166	0.0181596	0.0120707	0.0222927	0.0162267	0.00901127
	vWA	0.747261	0.545489	0.510406	0.807962	0.650284	0.579345	0.0138783	0.00692042	0.00402099	0.0220288	0.0148695	0.00844159
Reverse Stutter	CSF1PO	0.935559	0.904553	0.93046	0.89252	0.884772	0.867811	0.00283047	0.00273819	0.00289978	0.00803323	0.00781523	0.00780433
	D10S1248	0.905666	0.973786	0.902913				0.00159167	0.00299305	0.0028271
	D12S391	0.903746	0.897464	0.84731				0.0020485	0.00187473	0.00156295
	D13S317	0.918588	0.921571	0.933357	0.878289	0.888303	0.857081	0.00122487	0.00166957	0.00159649	0.00355232	0.00452591	0.00458799
	D16S539	0.908714	0.914587	0.902386	0.887929	0.874616	0.862546	0.00216568	0.00342881	0.003103	0.00660516	0.00580237	0.00616724
	D18S51	0.938501	0.930106	0.927732	0.92006	0.910924	0.911671	0.00249154	0.0027111	0.00266248	0.00564185	0.00557624	0.00668639
	D19S433	0.931612	0.955892	0.95487	0.922287	0.929389	0.937293	0.00304033	0.00457744	0.00474312	0.00459233	0.00546719	0.00538344
	D1S1656	0.945798	0.935497	0.914923				0.00278136	0.00256692	0.00224271
	D21S11	0.936795	0.945523	0.907695	0.889224	0.870834	0.80382	0.00187498	0.00236559	0.00228763	0.0119813	0.0102442	0.0086884
	D22S1045	0.881038	0.910521	0.920703				0.00137842	0.00219474	0.00201937
	D2S1338	0.934006	0.939453	0.914604	0.90913	0.884052	0.852701	0.00318404	0.00345619	0.0034025	0.0104387	0.00980316	0.0101064
	D2S441	0.919038	0.848172	0.651533				0.00169093	0.00152031	0.000934158
	D3S1358	0.942869	0.951385	0.905645	0.82557	0.912043	0.889581	0.00431865	0.00512361	0.00510057	0.00359774	0.00844099	0.00727222
	D5S818	0.905577	0.95821	0.959768	0.921706	0.945496	0.918953	0.000871199	0.0023156	0.00237534	0.00421764	0.00421333	0.00482319
	D7S820	0.931017	0.932549	0.926724	0.872052	0.89625	0.864849	0.00154448	0.00168944	0.00177202	0.00498617	0.00662518	0.0065251
	D8S1179	0.929914	0.957284	0.936724	0.887016	0.934271	0.844292	0.00193605	0.00232047	0.00224948	0.00836625	0.010411	0.00853589
	FGA	0.930127	0.940996	0.924414	0.88597	0.899843	0.923172	0.00411353	0.00594209	0.00620138	0.00357333	0.00580574	0.00538308
	SE33	0.933118	0.942214	0.911063				0.00370982	0.00318212	0.00291578
	TH01	0.936547	0.905765	0.873661	0.885012	0.86292	0.83497	0.00101117	0.00096032	0.000803533	0.000898938	0.00131781	0.00110709
	TPOX	0.9185	0.939557	0.910746	0.894722	0.914438	0.916449	0.000942469	0.00132337	0.00125802	0.00128173	0.0018673	0.00177754
	vWA	0.926565	0.951659	0.942651	0.89138	0.924515	0.895176	0.0033274	0.00384613	0.00344994	0.00377278	0.00534662	0.00492993
Forward Stutter	CSF1PO	0.903923	0.911849	0.907322	0.87803	0.869779	0.875829	0.000114821	0.000189537	0.00020584	0.000547158	0.00064324	0.000679945
	D10S1248	0.928305	0.894894	0.907784				5.91e-05	6.38e-05	7.17e-05
	D12S391	0.920604	0.912681	0.919494				9.13e-06	3.89e-05	6.07e-05
	D13S317	0.913671	0.917718	0.922496	0.868499	0.859801	0.828327	7.98e-05	0.000120574	0.000140858	0.000263984	0.000340051	0.000361011
	D16S539	0.914669	0.942283	0.918035	0.890548	0.881823	0.885718	8.43e-05	0.00027245	0.000312999	0.000502338	0.000658048	0.000695998
	D18S51	0.934157	0.920507	0.930824	0.885619	0.9028	0.912194	9.41e-05	0.000116626	0.00017347	0.000170353	0.000346735	0.000326574
	D19S433	0.930812	0.916934	0.9065	0.896746	0.877286	0.85751	1.37e-06	3.61e-05	2.88e-05	3.7e-11	5.11e-05	5.98e-05
	D1S1656	0.922297	0.934029	0.931354				0.000103033	0.000204513	0.000203092
	D21S11	0.923458	0.920217	0.933837	0.902619	0.901147	0.909183	9.25e-05	0.000179285	0.00020074	0.00105757	0.00133744	0.00131265
	D22S1045	0.913832	0.910629	0.874408				0.000468605	0.000697275	0.000660042
	D2S1338	0.910231	0.924917	0.907486	0.881515	0.895372	0.865528	5.47e-06	4.3e-05	3.39e-05	4.25e-05	0.000127208	9.09e-05
	D2S441	0.913765	0.937971	0.909673				5.45e-05	0.000413774	0.000376496
	D3S1358	0.908191	0.906365	0.908684	0.879866	0.915202	0.905683	0.000229697	0.000306725	0.000311626	0.000445797	0.000583565	0.000614259
	D5S818	0.918281	0.940424	0.926217	0.876069	0.887264	0.864402	0.00018151	0.000311431	0.00024972	0.00035397	0.000536102	0.000430701
	D7S820	0.924408	0.927109	0.922767	0.86757	0.859154	0.832502	6.58e-05	0.000109069	0.000120929	0.000372357	0.000377647	0.00049037
	D8S1179	0.915543	0.926078	0.930213	0.878319	0.90842	0.875411	5.06e-05	0.000110638	0.000105607	0.000789123	0.000977363	0.000953293
	FGA	0.916675	0.925132	0.917874	0.896718	0.892293	0.86698	0.000120662	0.000243937	0.000246944	0.000243631	0.00034674	0.000272449
	SE33	0.927442	0.932689	0.933315				0.00011701	0.00015183	0.000170205
	TH01	0.931424	0.920507	0.930586	0.904224	0.884809	0.886117	1.39e-11	1.58e-12	5.82e-06	3.78e-12	1.16e-05	1.22e-05
	TPOX	0.91511	0.917208	0.912682	0.890272	0.907621	0.876161	5.41e-06	3.77e-05	3.21e-05	3.83e-11	0.000135382	0.000109101
	vWA	0.922037	0.897318	0.90281	0.907665	0.877811	0.875281	0.000103801	0.000139782	0.000152	3.75e-05	0.000158636	0.000187059
Noise	AMEL	0.878788	0.893617	0.924528	0.886861	0.831967	0.894737
	CSF1PO	0.933186	0.925313	0.921926	0.88894	0.873843	0.853846
	D10S1248	0.919911	0.888099	0.878488
	D12S391	0.926791	0.915031	0.904316
	D13S317	0.929958	0.920552	0.918541	0.869427	0.850084	0.825675
	D16S539	0.928509	0.918988	0.911106	0.873098	0.861414	0.837082
	D18S51	0.928222	0.922387	0.920333	0.901445	0.893487	0.890211
	D19S433	0.92719	0.901141	0.891731	0.90087	0.876605	0.855459
	D1S1656	0.925991	0.909803	0.907458
	D21S11	0.931832	0.924265	0.920279	0.900161	0.860405	0.835197
	D22S1045	0.914855	0.887077	0.880478
	D2S1338	0.923216	0.911818	0.908994	0.869282	0.858703	0.840461
	D2S441	0.935404	0.912327	0.899087
	D3S1358	0.926828	0.897907	0.889383	0.912075	0.859418	0.845583
	D5S818	0.925231	0.913456	0.908054	0.879647	0.860257	0.846853
	D7S820	0.937512	0.933372	0.931609	0.875817	0.86954	0.846288
	D8S1179	0.919693	0.902828	0.901067	0.887789	0.832606	0.810528
	FGA	0.928031	0.91434	0.910421	0.904191	0.889277	0.877823
	SE33	0.923188	0.910741	0.902735
	TH01	0.925991	0.914982	0.908747	0.904173	0.876089	0.856866
	TPOX	0.921157	0.919594	0.914806	0.893095	0.883089	0.876076
	vWA	0.916028	0.905365	0.898462	0.894224	0.883637	0.869626
